# Supplementary material for: Trainable clustering framework for spatial transcriptomics
Source: Bioinform Adv. 2026 May 13;6(1):vbag133. doi: 10.1093/bioadv/vbag133 (PMC13242294; doi:10.1093/bioadv/vbag133)
Supplement: vbag133_Supplementary_Data [file vbag133_supplementary_data.zip]

Archive with 3 entries (3 files):
- supplementary_document.pdf
- 25-May-2026_105222_supplementary_document.pdf
- 26-May-2026_083121_supplementary_document.pdf
